# Supplementary material for: Tuning SERS Signal via Substrate Structuring: Valves of Different Diatom Species with Ultrathin Gold Coating
Source: Nanomaterials (Basel). 2023 May 10;13(10):1594. doi: 10.3390/nano13101594 (PMC10221721; doi:10.3390/nano13101594)
Supplement: Supplementary file 1 [file nanomaterials-13-01594-s001.zip]

Archive with 1 entries (1 files):
- nanomaterials-2378439-supplementary.pdf
